# Supplementary material for: Impact of Depression, Anxiety, and Stress on Mental Health Among Peruvian Healthcare Professionals
Source: Healthcare (Basel). 2026 Feb 14;14(4):490. doi: 10.3390/healthcare14040490 (PMC12940484; doi:10.3390/healthcare14040490)
Supplement: Supplementary file 1 [file healthcare-14-00490-s001.zip]

Archive with 1 entries (1 files):
- healthcare-4035129-supplementary.pdf
